# Supplementary material for: The origin and diversification of pteropods precede past perturbations in the Earth’s carbon cycle
Source: Proc Natl Acad Sci U S A. 2020 Sep 24;117(41):25609–17. doi: 10.1073/pnas.1920918117 (PMC7568333; doi:10.1073/pnas.1920918117)
Supplement: Supplementary File [file pnas.1920918117.sd01.xlsx]

## Sheet: Pteropod taxa
SI Dataset 1. Overview of all pteropod taxa (fossil and recent) through time. Information is provided on taxonomy, numerical age, dating method and biogeography. FOD is First Occurence Datum and LOD is Last Occurence Datum.
Suborder	Genus	Species	Stage	FOD	LOD	Dating method	Area	References
Euthecosomata	Altaspiratella	bearnensis (Curry, 1982)	MU Ypr - Lut	52	41.3	planktic forams	W Eur., USA, Tanzania, New Zealand ?	Cahuzac & Janssen 2010; Garvie et al., in press
Euthecosomata	Altaspiratella	choctavensis (Aldrich, 1887)	L Ypr	56	52	nanoplankton	USA	Hodgkinson et al., 1992; Garvie et al., in press
Euthecosomata	Altaspiratella	elongatoidea (Aldrich, 1887)	L Ypr	56	52	nanoplankton	USA	Hodgkinson et al., 1992; Garvie et al., in press
Euthecosomata	Altaspiratella	gracilens Hodgkinson, 1992	U Ypr-E Lut ?	50	45	planktic forams ?	USA, Iran	Hodgkinson et al., 1992; Garvie et al., in press
Euthecosomata	Altaspiratella	labiata (Hodgkinsin, 1992)	Bar	41.3	38	planktic forams ?	USA	Hodgkinson et al., 1992; Garvie et al., in press
Euthecosomata	Altaspiratella	multispira (Curry, 1982)	MU Ypr	52	47.8	planktic forams	SW France, USA ?	Cahuzac & Janssen 2010; Garvie et al., in press
Euthecosomata	Altaspiratella	tavianii Janssen, 2013	U Ypr - L Lut	50	45	benthic forams	Iran	Janssen et al. 2013
Euthecosomata	Bovicornu	eocenense Meyer, 1886	Rup	33.9	28.1	nanoplankton	USA, ? Tanzania	Hodgkinson et al., 1992; Garvie et al., in press
Euthecosomata	Bovicornu	gracile Meyer, 1887	U Bar - L Pri	40	36	nanoplankton ?	USA	Hodgkinson et al., 1992
Euthecosomata	Bowdenatheca	jamaicensis (Collins, 1934)	Mes - Pia	7.2	2.6	pteropods	Caribbean, Italy	Collins, 1934; Janssen, 1998
Euthecosomata	Bowdenatheca	miocenica Janssen, 2004	Cha	28.1	23	pteropods	Malta	Janssen, 2012
Euthecosomata	Bucanoides	basiannulata Hodgkinson, 1992	Lut	47.8	41.3	nanoplankton	USA	Hodgkinson et al., 1992; Garvie et al., in press
Euthecosomata	Bucanoides	divaricata Hodgkinson, 1992	Bar	41.3	38	nanoplankton	USA	Hodgkinson et al., 1992; Garvie et al., in press
Euthecosomata	Bucanoides	tenuis Hodgkinson, 1992	Bar	41.3	38	nanoplankton	USA	Hodgkinson et al., 1992; Garvie et al., in press
Euthecosomata	Camptoceratops	americanus Garvie, 1992	Lut	47.8	41.3	nanoplankton	USA	Hodgkinson et al., 1992; Garvie et al., in press
Euthecosomata	Camptoceratops	priscus (Godwin-Austen, 1882)	MU Ypr	50	41.3	nanoplankton	W. Eur., USA	Curry, 1965; Cahuzac & Janssen 2010
Euthecosomata	Cavolinia	baniensis Janssen, 2007	Pia	3.6	2.6	pteropods	Philippines	Janssen, 2007
Euthecosomata	Cavolinia	bituminata Beets, 1963	Tor - Mes	11.6	5.3	pteropods	Indonesia	Beets, 1953
Euthecosomata	Cavolinia	cookei Simonelli, 1895	Lan	16	13.8	pteropods	Mediterranean	Simonelli, 1895; Jansssen, 2012
Euthecosomata	Cavolinia	floridana Collins, 1934	M-U Pli	4 ?	3 ?	planktic forams	USA, Mediterranean, ? Japan	Collins, 1934; Janssen, 2004
Euthecosomata	Cavolinia	gatti Janssen, 2012	Ser - Tor	13.8	7.2	pteropods	Mediterranean	Janssen, 2012
Euthecosomata	Cavolinia	gibbosa flava (d'Orbigny, 1834)	Hol	0.012	0		Atlantic, Mediterranean, ? Pacific	Rampal. 2002; Janssen, 2012
Euthecosomata	Cavolinia	gibbosa gibboides Rampal, 2002	Hol	0.012	0		E Mediterranean	Rampal, 2002; Janssen, 2012
Euthecosomata	Cavolinia	gibbosa gibbosa (d'Orbigny, 1834)	Hol	0.012	0		Pacific ? Atlantic	van der Spoel, 1967; Rampal, 2002; Janssen, 2012
Euthecosomata	Cavolinia	gibbosa plana (Meisenheimer, 1905)	Hol	0.012	0		Pacific	Rampal, 2002
Euthecosomata	Cavolinia	globulosa (Gray, 1850)	Hol	0.012	0		tropics/subtropics worldwide	van der Spoel, 1967
Euthecosomata	Cavolinia	grandis (Bellardi, 1873)	Zan	5.3	3.6	pteropods	Mediterranean, New Zealand	Janssen, 1995
Euthecosomata	Cavolinia	gypsorum (Bellardi, 1873)	Tor - Mes	11.6	5.3	nanoplankton	Mediterranean, Fiji	Janssen, 1995
Euthecosomata	Cavolinia	inflexa imitans (Pfeffer, 1880)	Hol	0.012	0		tropical/subtropical, worldwide	Rampal, 2002
Euthecosomata	Cavolinia	inflexa inflexa (Lesueur, 1813)	Hol	0.012	0		tropical/subtropical, mainly Atlantic	van der Spoel, 1967; Rampal, 2002
Euthecosomata	Cavolinia	inflexa kakekawaensis Shibata, 1984	Pia ?	3.6 ?	2.6 ?	forams ?	Japan	Shibata, 1984
Euthecosomata	Cavolinia	inflexa labiata (d'Orbigny, 1834)	Hol	0.012	0		Indo-Pacific	Rampal, 2002
Euthecosomata	Cavolinia	inflexa robusta Rampal, 2002	Hol	0.012	0.001		Mediterranean	Rampal, 2002
Euthecosomata	Cavolinia	landaui Janssen, 2004	Pia	3.6	2.6	pteropods	Spain, Philippines	Janssen, 2004, 2007
Euthecosomata	Cavolinia	longicostata Rampal, 2002	Hol	0.0015	0.001		NW Mediterranean	Rampal, 2002
Euthecosomata	Cavolinia	marginata hyugaensis Ujihara, 1996	Zan	5.3	3.6	nanoplankton	Japan, Philippines	Janssen, 2007
Euthecosomata	Cavolinia	marginata limatula Beets, 1943	Tor/Mes	11.6	5.3	pteropods	Indonesia	Beets, 1943; Janssen et al., 2008
Euthecosomata	Cavolinia	marginata marginata (Bronn, 1862)	Zan	5.3	3.6	pteropods	Azores	Janssen et al., 2008
Euthecosomata	Cavolinia	marginata pliomediterranea Janssen, 2004	Pia	3.6	2.6	pteropods	Spain	Janssen, 2004; Janssen et al., 2008
Euthecosomata	Cavolinia	marginata vendryesiana (Guppy, 1873)	Pia	3.6	2.6	pteropods	Jamaica	Janssen, 1998; Janssen et al., 2008
Euthecosomata	Cavolinia	mexicana Collins, 1934	Tor ? -Zan	11.6	3.6	pteropods	Caribbean, Japan, Fiji, Indonesia	Collins, 1934; Janssen, 1999
Euthecosomata	Cavolinia	microbesitas Janssen, 2012	U Bur - Lan	17	13.8	pteropods	Italy, Malta	Janssen, 2012
Euthecosomata	Cavolinia	pachysoma Rampal, 2002	Hol	0.002	0.0006		NW Mediterranean	Rampal, 2002
Euthecosomata	Cavolinia	perparvula Janssen, 2007	Pia	3.6	2.6	pteropods	Spain, Philippines	Janssen, 2007
Euthecosomata	Cavolinia	pycna Jung, 1971	Lan	16	13.8	pteropods	Caribbean, Mediterranean	Jung, 1971; Janssen, 2012
Euthecosomata	Cavolinia	shibatai Janssen, 2007	Pia	3.6	2.6	pteropods	Spain, Philippines	Janssen, 2007
Euthecosomata	Cavolinia	tridentata (Niebuhr, 1775)	Pia	3.6	0		tropical/subtropical worldwide	van der Spoel, 1967
Euthecosomata	Cavolinia	uncinata (d'Orbigny, 1834)	Hol	0.012	0		tropical/subtropical worldwide	van der Spoel, 1967
Euthecosomata	Cavolinia	ventricosa (Guppy, 1882)	Pia	3.6	2.6	planktic forams	Caribbean, Philippines	Janssen, 2007
Euthecosomata	Cavolinia	yamabensis Shibata, 1983	Aqu - Bur ?	23	16	forams ?	Japan	Shibata, 1983
Euthecosomata	Cavolinia	zamboninii Checchia-Rispoli, 1921	Lan	16	13.8	pteropods	Mediterranean	Checchia-Rispoli, 1921; Janssen, 2012
Euthecosomata	Cheilospicata	cedrus Garvie et al., in press	Lut	47.8	41.3	nanoplankton	USA	Garvie et al., in press
Euthecosomata	Cheilospicata	repanda Hodgkinson & Garvie, 1992	Bar	41.3	38	nanoplankton	USA	Hodgkinson et al., 1992; Garvie et al., in press
Euthecosomata	Clio	bittneri (Кittl, 1886)	Lan	16	13.8		Paratethys	Kittl, 1886; Janssen, 1984
Euthecosomata	Clio	aichinoi Checchia-Rispoli, 1921	Lan	16	13.8		Italy	Checchia-Rispoli, 1921; Janssen, 1995
Euthecosomata	Clio	andreae (Boas, 1886)	Hol	0.012	0		Atlantic, Pacific	Boas, 1886; van der Spoel, 1976
Euthecosomata	Clio	bellardii Audenino, 1899	Lan	16	13.8	pteropods	Mediterranean, North Sea Basin ?	Janssen, 2012
Euthecosomata	Clio	berglundorum Squires, 1989	Oli (Rup ?)	33.9	23?		USA	Squires, 1989; Garvie et al., in press
Euthecosomata	Clio	blinkae Janssen, 1989	Rup	33.9	28.1	planktic forams	North Sea Basin	Janssen, 1989
Euthecosomata	Clio	braidensis (Bellardi, 1873)	Zan	5.3	3.6	pteropods	Mediterranean	Bellardi, 1873; Janssen, 1995
Euthecosomata	Clio	calix (Bellardi, 1873)	Aqu ?	23	20.4		Italy	Janssen, 1995
Euthecosomata	Clio	caralitana Robba & Spano, 1978	Lan	16	13.8	pteropods	Sardinia	Robba & Spano, 1978
Euthecosomata	Clio	carinata Audenino, 1899	Bur	20.4	16	pteropods	Mediterranean	Janssen, 1995
Euthecosomata	Clio	chadumica Korobkov, 1966	Rup	33.9	28.1		Russia, USA	Korobkov, 1966
Euthecosomata	Clio	chaptalii Gray, 1850	Hol	0.012	0		tropics, subtropics worldwide	van der Spoel, 1967
Euthecosomata	Clio	pyramidata antarctica Dall, 1908	Hol	0.012	0		Antarctic	van der Spoel, 1967
Euthecosomata	Clio	coebana Robba, 1972	Cha - Aqu	28.1	20.4		Mediterranean	Robba, 1972
Euthecosomata	Clio	collina Janssen & Zorn, 2001	Bur - L Lan	20.4	15		Italy	Janssen & Zorn, 2001
Euthecosomata	Clio	convexa convexa Boas, 1886	Pia	3.6	0	pteropods	Indo-Pacific	Boas, 1886; Bé & Gilmer, 1977
Euthecosomata	Clio	convexa cyphosa Rampal, 2002	Hol	0.012	0		NW Mediterranean	Ramp 2002
Euthecosomata	Clio	cuspidata (Bosc, 1802)	Pia	3.6	0	pteropods	trop./subtrop. worldwide	van der Spoel, 1967
Euthecosomata	Clio	deflexa Von Koenen, 1882	Aqu	23	20.4	Mollusca	Morth Sea Basin	von Koenen, 1882
Euthecosomata	Clio	distefanoi Checchia-Rispoli, 1921	Lan	16	13.8	pteropods	Mediterrarean	Checchia-Rispoli, 1921; Janssen, 2012
Euthecosomata	Clio	fallauxi (Kittl, 1886)	Lan	16	13.8		C Paratethys	Kittl, 1886; Zorn, 1991
Euthecosomata	Clio	gailae Garvie et al., in press	Cha	28.1	20.4	pteropods	USA	Garvie er al., in prep.
Euthecosomata	Clio	garganica Sirna, 1968	Lan	16	13.8	pteropods	Mediterrarean	Checchia-Rispoli, 1921; Janssen, 2012
Euthecosomata	Clio	ghawdexensis Janssen, 2004	Cha	28.1	20.4	pteropods	Malta	Janssen, 2012
Euthecosomata	Clio	giulioi Janssen, 1995	Tor	11.6	7.2	pteropods	Mediterranean	Janssen, 1995; Janssen & Little, 2010
Euthecosomata	Clio	guidottii Simonelli, 1896	Zan	5.3	3.6	pteropods	Mediterranean	Simonelli, 1896
Euthecosomata	Clio	hataii (Noda, 1972)	Zan	5.3	3.6	nanoplankton	Japan, Philippines ?	Noda, 1972
Euthecosomata	Clio	itoigawai Shibata, 1983	E ? Mio	23 ?	20 ?	Mollusca	Japan	Shibata, 1983
Euthecosomata	Clio	jacobae Janssen, 1989	Rup	33.9	28.1	Mollusca	North Sea Basin	Janssen, 1989
Euthecosomata	Clio	lavayssei Rutsch, 1934	Lan ?	16 ?	13.8 ?	planktic forams	Trinidad	Rutsch, 1934; Janssen & Zorn, 2001
Euthecosomata	Clio	lozoueti Janssen, 2010	Cha	28.1	20.4	planktic forams	Aquitaine Basin	Cahuzac & Janssen, 2010
Euthecosomata	Clio	lucai Janssen, 2000	Cal	1.8	0.78	Mollusca	Italy	Janssen, 2000
Euthecosomata	Clio	merijni Janssen, 2012	Cha	28.1	20.4	pteropods	Malta	Janssen., 2012
Euthecosomata	Clio	multicostata (Bellardi, 1873)	Ser	13.8	11.6	nanoplankton	Mediterranean	Janssen, 1995
Euthecosomata	Clio	nielseni Janssen, 1990	Cha	28.1	20.4	Mollusca	North S ea Basin, SW France	Janssen, 1990; Cahuzac & Janssen, 2011
Euthecosomata	Clio	nuda Korobkov, 1966	U Eoc	41.3	38		Paratethys	Korobkov, 1966
Euthecosomata	Clio	oblonga Rampal, 1996	U Pleist.	0.126	0.0117		Mediterranean	Rampal. 1996; Janssen, 2012
Euthecosomata	Clio	ortheziana (Benoist, 1889)	Ser	13.8	11.6	nanoplankton	Aquitaine Basin	Cahuzac & Janssen, 2010
Euthecosomata	Clio	pauli Janssen, 1989	Lan	16	13.8	pteropods	North S ea Basin	Janssen, 1989
Euthecosomata	Clio	pedemontana (Mayer, 1868)	Aqu ?- Lan	23 ?	13.8	pteropods	Mediterranean	Janssen, 1995; Janssen, 2012
Euthecosomata	Clio	piatkowskii van der Spoel et al., 1992	Hol	0.012	0		Antarctic	van der Spoel et al., 1992
Euthecosomata	Clio	polita (Pelseneer, 1888	Hol	0.012	0		Atlantic	van der Spoel, 1967
Euthecosomata	Clio	pulcherrima (Mayer, 1868)	Lan	16	13.8	pteropods	Mediterranean, Caribbean ?	Di Geronimo, 1974; Janssen, 1995, 2012
Euthecosomata	Clio	pyramidata angusta (Boas, 1886)	Hol	0.012	0		N Atlantic	Boas, 1886; Janssen et al. 2018
Euthecosomata	Clio	pyramidata pyramidata Linné, 1767	Tor - Hol	11.6	0		tropical/subtropical worldwider	Janssen et al. 2018
Euthecosomata	Clio	pyramidata tyrrhenica Janssen, 2012	U Ple	0.126	0.0117		Mediterranean	Janssen, 2012
Euthecosomata	Clio	recurva (Children, 1823)	Hol	0.012	0		tropical/subtropical worldwide	van der Spoel, 1967; Janssen et al. 2018
Euthecosomata	Clio	ricciolii (Calandrelli, 1844)	Pia	3.6	2.6	pteropods	Italy	Janssen, 1996
Euthecosomata	Clio	saccoi Checchia-Rispoli, 1921	Lan	16	13.8	pteropods	Mediterranean	Janssen, 1995; Janssen, 2012
Euthecosomata	Clio	scheelei (Munthe, 1888)	Hol	0.012	0		Cap Horn	van der Spooel, 1967
Euthecosomata	Clio	sinuosa (Bellardi, 1873)	Ser	13.8	11.6	pteropods	Italy	Bellardi, 1873; Robba, 1977
Euthecosomata	Clio	sturanii Robba, 1977	Ser	13.8	11.6	pteropods	Italy	Robba, 1977
Euthecosomata	Clio	sulcosa (Bellardi, 1873)	Bur - Lan	20.4	13.8	nanoplankton	Italy	Janssen, 1995
Euthecosomata	Clio	triplicata Audenino, 1899	Aqu - Lan	23	16	pteropods	Mediterranean, New Zealand	Janssen, 1995; Janssen & Hellyar, 2017
Euthecosomata	Clio	vasconiensis Janssen, 2010	Cha	28.1	23	nanoplankton	Aquitaine Basin	Cahuzac & Janssen, 2010
Euthecosomata	Clio	vilis Janssen, 2012	Cha	28.1	23	pteropods	Malta	Janssen, 2012
Euthecosomata	Clio	yatsuoensis Shibata, 1983	Mio	23	7.2		Japan	Shibata, 1983
Euthecosomata	Creseis	acicula (Rang, 1828)	Zan	5.3	0	planktic forams	trop./subtrop., worldwide	Rang, 1828; van der Spoel, 1967
Euthecosomata	Creseis	antoni Janssen, 2010	Rup	33.9	28.1	forams	SW France, Canada ?	Cahuzac & Janssen 2010
Euthecosomata	Creseis	berthae Janssen, 1989	Rup	33.9	28.1	nanoplankton	North Sea Basin	Janssen, 1989
Euthecosomata	Creseis	chierchiae chierchiae (Boas, 1886)	Hol	0.012	0	pteropods	trop./subtrop., Indo-Pacific, patchy	Boas, 1886; van der Spoel, 1967
Euthecosomata	Creseis	chierchiae constricta Chen & Bé, 1964	Pia - Hol	3.6	0		Philippines, trop./subtrop., worldwide	Janssen, 2007
Euthecosomata	Creseis	conica Eschscholtz, 1829	Eem	0.13	0	planktic forams	global trop./subtrop.	van der Spoel, 1967
Euthecosomata	Creseis	corpulenta (Meyer, 1887)	Bar	41.3	38	nanoplankton	USA, SW France	Hodgkinson et al., 1992; Cahuzac & Janssen 2010
Euthecosomata	Creseis	curta Janssen, 2012	Lan	15	13.8	pteropods	Malta	Janssen, 2012
Euthecosomata	Creseis	cylindrica Hodgkinson, 1992	Bar	41.3	38	nanoplankton	USA	Hodgkinson et al., 1992; Garvie et al., in press
Euthecosomata	Creseis	roesti Janssen, 2010	U Aqu	21.5	20.4	planktic forams	Aquitaine Basin	Cahuzac & Janssen, 2010
Euthecosomata	Creseis	simplex (Meyer, 1886)	M Lut - Pria	45	33.9	nanoplankton	W Europe, USA	Garvie et al., in press
Euthecosomata	Creseis	spina (Reuss, 1867)	Bar -Ser	41.3	11.6	biostrat.	W-S Europe, USA	Cahuzac & Janssen 2010; Garvie et al., in press
Euthecosomata	Creseis	tugurii Janssen, 2010	Bur	20.4	16	planktic forams	Aquitaine Basin	Cahuzac & Janssen 2011
Euthecosomata	Creseis	virgula (Rang, 1828)	Hol	0.012	0		global trop./subtrop. ?	Rang, 1828; van der Spoel, 1967
Euthecosomata	Currylimacina	cossmanni (Curry, 1982)	MU Ypr-E Lut	52	45	nanoplankton	W Europe, USA	Cahuzac & Janssen 2010; Garvie et al., in press
Euthecosomata	Currylimacina	sp. nov.	Bar	41.3	38	planktic forams ?	USA	Garvie et al., in press
Euthecosomata	Cuvierina	astesana (Rang, 1829)	Zan	5.3	3.6	biostrat.	Mediterranean, Mexico ? Domin. Republ. ?	Janssen, 2012
Euthecosomata	Cuvierina	atlantica Bé, MacClintoch & Currie, 1972	Hol	0.012	0		Atlantic Ocean	van der Spoel 1970; Janssen, 2005
Euthecosomata	Cuvierina	cancapae Janssen, 2005	Hol	0.012	0		C Atlantic	Janssen, 2005; Burridge et al., 2016
Euthecosomata	Cuvierina	columnella Rang, 1827	Hol	0.012	0		Indo-Pacific Ocean	Janssen, 2005; Burridge et al., 2016
Euthecosomata	Cuvierina	curryi Janssen, 2005	Lan	16	13.8	pteropods	Mediterranean	Janssen, 2005; Janssen, 2012
Euthecosomata	Cuvierina	grandis d'Alessandro & Robba, 1980	Ser	13.8	11.6	pteropods	Mediterranean	Alessandro & Robba, 1980; Janssen, 2012
Euthecosomata	Cuvierina	inflata (Bellardi, 1873)	Tor	11.6	7.2	planktic forams	Mediterranean	Janssen, 2005
Euthecosomata	Cuvierina	intermedia (Bellardi, 1873)	Ser	13.8	11.6	pteropods	Portugal, Mediterranean, Fiji, ? Japan	Janssen, 1995
Euthecosomata	Cuvierina	jagti Janssen, 1995	Tor	11.6	5.3	planktic forams	Mediterranean	Janssen, 1995
Euthecosomata	Cuvierina	ludbrooki (Caprotti, 1962)	Pia	3.6	2.6	pteropods	Mediterranean	Janssen, 2006
Euthecosomata	Cuvierina	pacifica Janssen, 2005	Hol	0.012	0		Pacific	Janssen, 2005; Burridge et al., 2016
Euthecosomata	Cuvierina	paronai Checchia-Rispoli, 1921	Lan	16	13.8	pteropods	Mediterranean, C Paratethys	Checchia-Rispoli, 1921; Janssen, 2012
Euthecosomata	Cuvierina	torpedo (Marshall, 1918)	Aqu	23	20.4		New Zealand	Marshall, 1918; Janssen, 2005
Euthecosomata	Cuvierina	tsudai Burridge, Janssen & Peijnenburg, 2016	Hol	0.012	0		Pacific	Burridge et al., 2016
Euthecosomata	Cuvierina	urceolaris (Mörch, 1850)	Pia	3.6	0	pteropods	trop./subtrop. Indo-Pacific	Burridge et al., 2016
Euthecosomata	Diacavolinia	angulata (Souleyet, 1852)	Hol	0.012	0		tropics, Indian Ocean	van der Spoel et al., 1993
Euthecosomata	Diacavolinia	angulosa (Gray, 1850)	Hol	0.012	0		Indian Ocean	van der Spoel et al., 1993
Euthecosomata	Diacavolinia	aspina van der Spoel et al., 1993	Hol	0.012	0		tropical Atlantic	van der Spoel et al., 1993
Euthecosomata	Diacavolinia	atlantica van der Spoel et al., 1993	Hol	0.012	0		Indonesia	van der Spoel et al., 1993
Euthecosomata	Diacavolinia	bandaensis van der Spoel et al., 1993	Hol	0.012	0		Indonesia	van der Spoel et al., 1993
Euthecosomata	Diacavolinia	bicornis van der Spoel et al., 1993	Hol	0.012	0		tropical W Atlantic	van der Spoel et al., 1993
Euthecosomata	Diacavolinia	constricta van der Spoel et al., 1993	Hol	0.012	0		tropical Atlantic	van der Spoel et al., 1993
Euthecosomata	Diacavolinia	deblainvillei van der Spoel et al., 1993	Hol	0.012	0		tropical W Atlantic	van der Spoel et al., 1993
Euthecosomata	Diacavolinia	deshayesi van der Spoel et al., 1993	Hol	0.012	0		tropical/subtropical W Atlantic	van der Spoel et al., 1993
Euthecosomata	Diacavolinia	elegans van der Spoel et al., 1993	Hol	0.012	0		N Atlantic, C Pacific	van der Spoel et al., 1993
Euthecosomata	Diacavolinia	flexipes van der Spoel et al., 1993	Hol	0.012	0		tropical Atlantic	van der Spoel et al., 1993
Euthecosomata	Diacavolinia	grayi van der Spoel et al., 1993	Hol	0.012	0		tropical Atlantic	van der Spoel et al., 1993
Euthecosomata	Diacavolinia	limbata (d'Orbigny, 1836)	Hol	0.012	0		tropical Atlantic	van der Spoel et al., 1993
Euthecosomata	Diacavolinia	longirostris (de Blainville, 1821)	Hol	0.012	0		tropics, Atlantic, Indonesia	van der Spoel et al., 1993
Euthecosomata	Diacavolinia	mcgowani van der Spoel et al., 1993	Hol	0.012	0		Caribbean	van der Spoel et al., 1993
Euthecosomata	Diacavolinia	ovalis van der Spoel et al., 1993	Hol	0.012	0		N Atlantic	van der Spoel et al., 1993
Euthecosomata	Diacavolinia	pacifica van der Spoel et al., 1993	Hol	0.012	0		Indo-Pacific	van der Spoel et al., 1993
Euthecosomata	Diacavolinia	pristina Janssen, 2007	Pia	3.6	2.6		Philippines	Janssen, 2007
Euthecosomata	Diacavolinia	robusta van der Spoel et al., 1993	Hol	0.012	0		central W Atlantic	van der Spoel et al., 1993
Euthecosomata	Diacavolinia	souleyeti van der Spoel et al., 1993	Hol	0.012	0		Indian Ocean	van der Spoel et al., 1993
Euthecosomata	Diacavolinia	strangulata Deshayes 1823)	Hol	0.012	0		central W Atlantic	van der Spoel et al., 1993
Euthecosomata	Diacavolinia	striata van der Spoel et al., 1993	Hol	0.012	0		Indian Ocean	van der Spoel et al., 1993
Euthecosomata	Diacavolinia	triangulata van der Spoel et al., 1993	Hol	0.012	0		Indian Ocean	van der Spoel et al., 1993
Euthecosomata	Diacavolinia	vanutrechti van der Spoel et al., 1993	Hol	0.012	0		Pacific	van der Spoel et al., 1993
Euthecosomata	Diacria	costata (Pfeffer, 1879)	Hol	0.012	0		Pacific	van Leyen & van der Spoel, 1982
Euthecosomata	Diacria	danae van Leyen & van der Spoel, 1982	Hol	0.012	0		circum tropical/subtropical	van Leyen & van der Spoel, 1982
Euthecosomata	Diacria	erythra van der Spoel, 1971	Hol	0.012	0		Red Sea	van Leyen & van der Spoel, 1982
Euthecosomata	Diacria	italica fissicostata Janssen, 2010	Pia	3.6	2.6	pteropods	Philippines, Italy	Janssen, 2007
Euthecosomata	Diacria	italica italica Grecchi, 1982 s. str.	Pia	3.6	2.6		Mediterranean	Grecchi, 1982
Euthecosomata	Diacria	major (Boas, 1886)	Hol	0.012	0		Atlantic, Pacific	Boas, 1886; van der Spoel, 1967
Euthecosomata	Diacria	mbaensis Ladd, 1934	Tor - Mes	11.6	7.2		Fiji, Indonesia	Ladd, 1934; Janssen, 1999
Euthecosomata	Diacria	microstriata Janssen, 2010	Pia	3.6	2.6	pteropods	Philippines, Fiji	Janssen, 2007
Euthecosomata	Diacria	paeninsula Janssen, 2007	Pia	3.6	2.6	pteropods	Philippines	Janssen, 2007
Euthecosomata	Diacria	philippinensis Janssen, 2010	Pia	3.6	2.6	pteropods	Philippines, Fiji	Janssen, 2008
Euthecosomata	Diacria	piccola Bleeker & van der Spoel, 1988	Hol	0.012	0		Phillipines	Bleeker & van der Spoel 1988
Euthecosomata	Diacria	quadridentata (de Blainville, 1821)	Hol	0.012	0		C Atlantic	de Blainville, 1821; van Leyen & van der Spoel, 1982
Euthecosomata	Diacria	rampalae Dupont, 1979	Hol	0.012	0		Caribbean	Dupont, 1979; Rampal, 2002
Euthecosomata	Diacria	sangiorgii Scarsella, 1934	Tor	11.6	7.2	nanoplankton	Mediterranean	Scarsella, 1934; Janssen & Little, 2010
Euthecosomata	Diacria	schmidti van Leyen & van der Spoel, 1982	Hol	0.012	0		C + S Pacific	van Leijen & van der Spoel, 1982
Euthecosomata	Diacria	trispinosa bisulcata Gabb, 1873	Pia	3.6	2.6	pteropods	Caribbean, Philippines	Janssen, 1998, 2008
Euthecosomata	Diacria	trispinosa trispinosa (de Blainville, 1821)	Tor	11.6	0	nanoplankton	global, trop./subtrop.	van der Spoel, 1967
Euthecosomata	Diacrolinia	aquensis Grateloup, 1827	Bur	20.4	16	nanoplankton	Aquitaine Basin	Cahuzac & Janssen, 2010
Euthecosomata	Diacrolinia	aurita (Bellardi, 1873)	Lan	15.9	13.8	pteropods	North Sea Basin, C Paratethys, Med.	Janssen, 1995, 2008
Euthecosomata	Diacrolinia	cluzaudi Janssen, 2010	U Aqu	22	20.4	forams	Aquitaine Basin	Cahuzac & Janssen, 2010
Euthecosomata	Diacrolinia	elioi Janssen, 1995	Tor	11.6	7.2	pteropods	Mediterranean	Janssen & Little, 2010
Euthecosomata	Diacrolinia	interrupta (Bellardi, 1873)	Bur	20.4	16	pteropods	Mediterranean	Janssen, 1995
Euthecosomata	Diacrolinia	larandaensis Janssen, 1999	Ser	13.8	11.6	pteropods	Turkey, N. Italy	Janssen, 1999
Euthecosomata	Diacrolinia	orbignyi (Rang, 1827)	Bur	20.4	16	forams	Aquitaine Basin	Cahuzac & Janssen, 2010
Euthecosomata	Diacrolinia	pumilionis Janssen, 2012	Lan	15.9	13.8	pteropods	Malta	Janssen, 2012
Euthecosomata	Diacrolinia	revoluta (Bellardi, 1873)	Bur	20.4	16	pteropods	Mediterranean	Janssen, 1995
Euthecosomata	Edithinella	bonaviai Janssen, 2004	Lan	15.9	13.8	pteropods	Malta	Janssen, 2012
Euthecosomata	Edithinella	caribbeana (Collins, 1934)	U Ser	12	11.6	biostrat.	Panama, Mediterranean, Aquitaine Basin	Collins, 1934; Janssen, 1999
Euthecosomata	Edithinella	curva Janssen, 1998	Lan	16	13.8	pteropods	Malta	Janssen,. 2012
Euthecosomata	Edithinella	doliarius Janssen, 2006	Lan	15	13.8	pteropods	Malta	Janssen, 2006
Euthecosomata	Edithinella	katoi (Shibata, 1983)	Mio	23 ?	7.2 ?		Japan	Shibata, 1983
Euthecosomata	Edithinella	varanica (Sirna, 1968)	Lan	15.9	13.8	pteropods	Mediterranean, Aquitaine B	Sirna, 1968; Janssen, 2012
Euthecosomata	Euchilotheca	elegans Harris, 1894	Ypr - Lut	56	41.3	Mollusca	W Europe, Uzbekistan	Curry, 1965; Janssen, 2011
Euthecosomata	Euchilotheca	ganensis Curry, 1982	MU Ypr	50	41.3	planktic forams	SW Europe	Cahuzac & Janssen 2010
Euthecosomata	Euchilotheca	succincta (Defrance, 1828)	Lut - ? Bar	47.8	38 ?	Mollusca	W Europe, USA
Euthecosomata	Gamopleura	maxwelli Grebneff & Janssen, 2011	Cha	28.1	23		New Zealand	Grebneff et al. 2011
Euthecosomata	Gamopleura	melitensis Janssen, 1995	Cha - ? Bur	28.1	16 ?	pteropods	Malta	Janssen, 2012
Euthecosomata	Gamopleura	pilula Janssen, 2012	Bur	20.4	16	pteropods	Malta	Janssen, 2012
Euthecosomata	Gamopleura	taurinensis (Michelotti, 1847)	Bur ?	20.4	16	biostrat.	Mediterranean, Aquitaine Basin	Janssen, 2012
Euthecosomata	Hameconia	edmundi Janssen, 2008	Cha	28.1	23	planktic forams	Aquitaine Basin	Janssen, 1990
Euthecosomata	Heliconoides	atypica (Laws, 1944)	Cha - Aqu	28.1	21.4	planktic forams ?	New Zealand	Laws, 1944; Janssen, 1990
Euthecosomata	Heliconoides	auriformis (Curry, 1982)	MU Ypr	50	47.8	nanoplankton	SW France	Cahuzac & Janssen 2010
Euthecosomata	Heliconoides	bartonensis (Curry, 1965)	U Lut - Bar	44	38	nanoplankton	W Europe, USA	Curry, 1965; Garvie et al., in press
Euthecosomata	Heliconoides	curryi Janssen, 1990	Cha	28.1	23		S Australia	Janssen, 1990
Euthecosomata	Heliconoides	daguini Janssen, 1989	MU Ypr-Lut	52	41.3	nanoplankton	SW France	Cahuzac & Janssen 2010
Euthecosomata	Heliconoides	dilatata (von Koenen, 1892)	Pri - E Rup	38	33	Mollusca	E Germany, Ukraine	Von Koenen, 1892; Bielokrys, 1997
Euthecosomata	Heliconoides	ferax (Laws, 1944)	Bur	20	16		New Zealand	Laws, 1944; Janssen, 1990
Euthecosomata	Heliconoides	hospes (Rolle, 1862)	Rup - Cha	33.9	23	nanoplankton	North Sea Basin, Aquitaine Basin	Janssen & King, 1988; Cahuzac & Janssen 2010
Euthecosomata	Heliconoides	inflatus (d'Orbigny, 1834) form A	Bur - Rec	20.4	0	biostrat.	tropics/subtropics worldwide	Janssen, 2004; Janssen, 2012
Euthecosomata	Heliconoides	inflatus (d'Orbigny, 1834) form B	Cha - Hol	28.1	0	biostrat.	tropics/subtropicds worldwide	Janssen, 2004; Janssen, 2012
Euthecosomata	Heliconoides	lillebaeltensis Janssen, 2007	L Lut	47.8	45	dinoflagellatees	Denmark	Janssen et al. 2007
Euthecosomata	Heliconoides	linneensis Janssen, 2008	Cha	28.1	23	nanoplankton	Aquitaine Basin	Cahuzac & Janssen 2010
Euthecosomata	Heliconoides	lunatus Janssen, 1990	Cha	28.1	23		Australia	Janssen, 1990
Euthecosomata	Heliconoides	mercinensis (Watelet & Lefèvre, 1885)	Tha - Ypr	59	47.8	nanoplankton	W Europe, USA. Iran, Uzbekistan	Garvie et al., in press
Euthecosomata	Heliconoides	merlei Janssen, 2010	MU Ypr	52	47.8	planktic forams	SW France	Cahuzac & Janssen 2010
Euthecosomata	Heliconoides	mermuysi Janssen, 2010	Bur	20.4	16	planktic forams	Aquitaine Basin	Cahuzac & Janssen 2010
Euthecosomata	Heliconoides	nemoris (Curry, 1965)	U Lut -Pria	40	33.9	nanoplankton	North Sea Basin, Aquitaine Basin	Cahuzac & Janssen 2010
Euthecosomata	Heliconoides	nikkieae Janssen, 2017	Pri - Rup	38	28.1	plankt. forams, nannopl.	Tanzania	Cotton et al., 2017
Euthecosomata	Heliconoides	nitens (Lea, 1833)	Lut - Bar	47.8	38	nanoplankton	USA, Canada, Japan, Nigeria, W Europe	Hodgkinson et al., 1992; Garvie et al., in press
Euthecosomata	Heliconoides	paula (Curry, 1982)	MU Ypr	50	47.8	planktic forams	Aquitaine B.	Cahuzac & Janssen 2010
Euthecosomata	Heliconoides	planus (Tembrock, 1964)	Rup	33.9	28.1	benthic Mollusca	Poland	Tembrock, 1964; Garvie et al., in press
Euthecosomata	Heliconoides	pyrenaicus Janssen, 2010	MU Ypr	50	47.8	planktic forams	Aquitaine B.	Cahuzac & Janssen 2010
Euthecosomata	Heliconoides	sondaari Janssen, 2007	Pia	3.6	2.6	pteropods	Philippines, Fiji	Janssen, 2007
Euthecosomata	Heliconoides	sp.	LM Cam	83.6	72.1	Mollusca	NW USA	Janssen & Goedert 2016
Euthecosomata	Heliconoides	stenzeli (Garvie, 1992)	Lut	47.8	41.3	nanoplankton	USA	Hodgkinson et al., 1992; Garvie et al., in press
Euthecosomata	Heliconoides	tatei Janssen, 1990	Lan - Ser	16	11.6	benthic Mollusca	Australia	Janssen, 1990
Euthecosomata	Heliconoides	taylori (Curry, 1965)	Ypr	56	47.8	benthic Mollusca	W Europe, USA ?	Curry, 1965; Garvie et al., in press
Euthecosomata	Heliconoides	tertiarius (Tate, 1887)	Lan - Ser	16	11.6	benthic Mollusca	Australia, Mediterranean	Janssen, 1990; Janssen, 2012
Euthecosomata	Heliconoides	texanus (Garvie & Hodgkinson, 1992)	Lut	47.8	41.3	nanoplankton	USA	Hodgkinson et al., 1992; Garvie et al., in press
Euthecosomata	Heliconoides	vanderweideni Janssen, 2004	Cha	28.1	23	pteropods	Mediterranean	Janssen, 2004; Janssen, 2012
Euthecosomata	Heliconoides	vonhachti Janssen, 2012	Zan	5.3	3.6	pteropods	Mediterranean	Janssen, 2012c
Euthecosomata	Heliconoides	wardijaensis Janssen, 2004	Cha	28.1	23	pteropods	Mediterranean	Janssen, 2004; Janssen, 2012
Euthecosomata	Hyalocylis	marginata Janssen, 2007	Pia	3.6	2.58	pteropods	Philippines, Fiji ?	Janssen, 2007
Euthecosomata	Hyalocylis	striata (Rang, 1828)	Mio (?>Lan) - Hol	16	0	pteropods	tropics, subtropics worldwide	Janssen, 1999b
Euthecosomata	Ireneia	calandrellii (Michelotti, 1847)	U Bur	18	16	biostrat.	Mediterranean, New Zealand, Chili	Janssen, 1995
Euthecosomata	Ireneia	gracilis Janssen, 2005	Bur - Lan	20.4	13.8	pteropods	Mediterranean	Janssen, 2005
Euthecosomata	Ireneia	marqueti Janssen, 1995	Tor - Mes ?	7.2	5.3 ?	sedimentology	North Sea Basin, Aquitaine Basin, S Austr.	Mörch, 1874; Janssen, 2012
Euthecosomata	Ireneia	nieulandei Janssen, 1995	Aqu	23	20.4	biostrat.	Aquitaine Basin, New Zealand, Patagonia ?	Janssen, 1995
Euthecosomata	Ireneia	tenuistriata (Semper, 1861)	Cha	28.1	23	benthic mollusca	North Sea Basin	Janssen, 2005
Euthecosomata	Ireneia	testudinaria (Michelotti, 1847)	U Bur	19	16	pteropods	Mediterranean	Janssen, 1995
Euthecosomata	Johnjagtia	baharensis Janssen. 2012	Cha - Aqu	28.1	20.4	pteropods	Malta	Jandsen, 2012
Euthecosomata	Johnjagtia	moulinsii (Benoist, 1874)	Bur	20.4	16	planktic forams	Aquitaine Basin	Cahuzac & Janssen, 2010
Euthecosomata	Limacina	variospirata (Korobkov, 1966)	Rup	33.9	28.1		Paratethys	Korobkov, 1966
Euthecosomata	Limacina	acutimarginata (Korobkov, 1966)	Rup	33.9	28.1	benthic Mollusca	Russia, W Europe	Korobkov, 1966
Euthecosomata	Limacina	adornata Hodgkinson, 1992	Bar	41.3	38	planktic forams ?	USA	Hodgkinson et al., 1992; Garvie et al., in press
Euthecosomata	Limacina	aegis Hodgkinson, 1992	Ypr	56	47.8	plankt. forams, nannopl.	USA	Hodgkinson et al., 1992; Garvie et al., in press
Euthecosomata	Limacina	andrussowi (Kittl, 1886)	Lan	16	13.8	pteropods	Mediterranean	Kittl, 1886
Euthecosomata	Limacina	antarctica Woodward, 1854	Hol	0.012	0		Antarctic	van der Spoel, 1967; Hunt et al., 2010
Euthecosomata	Limacina	aryanaensis Janssen, 2013	U Ypr - E Lut	50	45	nanoplankton	Iran	Janssen, 2013
Euthecosomata	Limacina	asiatica Janssen, 2011	U Ypr - E Lut	50	45	nanoplankton	Uzbekistan	Janssen et al. 2011
Euthecosomata	Limacina	atlanta (Mørch, 1874)	Mes - Pia	7.2	2.6	pteropods	W Europe, Mediterranean	Janssen, 1995
Euthecosomata	Limacina	bulimoides (d'Orbigny, 1834)	Bur	20.4	0	pteropods	tropics/subtropics worldwide	van der Spoel, 1967; Cahuzac & Janssen 2010
Euthecosomata	Limacina	canadaensis Hodgkinon, 1992	Bar - ? Rup	41.3	33.9 ?	planktic forams ?	USA, Canada, Japan	Hodgkinson et al., 1992; Garvie et al., in press
Euthecosomata	Limacina	conica (von Koenen, 1892)	Pri - L Rup	38	30	benthic Mollusca	North Sea Basin	Von Koenen, 1892
Euthecosomata	Limacina	davidi Hodgkinaon, 1992	L Ypr	56	52	planktic forams ?	Canada	Hodgkinson et al., 19923; Garvie et al., in press
Euthecosomata	Limacina	dzheroiensis Janssen, 2011	U Ypr - E Lut	49.3	47.6	nanoplankton	Uzbekistan	Janssen et al., 2011
Euthecosomata	Limacina	erasmiana Janssen, 2010	Ypr	56	47.8	planktic forams	Kazakhstan, Uzbekistan, North Sea Basin	Janssen et al., 2010
Euthecosomata	Limacina	ernstkittli Janssen, 2012	Rup - Cha	33.9	23	pteropods	North Sea Basin, Malta	Janssen, 2012; Moths et al., 1997
Euthecosomata	Limacina	exceptispira (Korobkov, 1966)	Rup	33.9	28.1		Paratethys	Korobkov, 1966
Euthecosomata	Limacina	gormani (Curry, 1982)	MU Ypr	50	47.8	planktic forams	Aquitaine Basin, North Sea Basin	Cahuzac & Janssen 2010
Euthecosomata	Limacina	gramensis (Rasmussen, 1968)	Lan ? - Tor	16 ?	7.2	benthic Mollusca	North Sea Basin, Poland, Australia	Rasmussen, 1968; Janssen & Zorn, 1993
Euthecosomata	Limacina	guersi Janssen, 2010	Ypr	56	47.8	planktic forams	North Sea Basin	Janssen, 2010
Euthecosomata	Limacina	helicina helicina (Phipps, 1774)	Hol	0.012	0		Arctic	Van der Spoel, 1967
Euthecosomata	Limacina	helicina ochotensis Shkoldina (1999	Hol	0.012	0		NW Pacific	Shkoldina, 1999
Euthecosomata	Limacina	helicina pacifica Dall, 1871	Hol	0.012	0		N Pacific	MacGowan, 1961; Janssen et al. 2019
Euthecosomata	Limacina	helicos Hodgkinson, 1992	Ypr	56	47.8	planktic forams	N America	Hodgkinson, 1992; Garvie et al., in press
Euthecosomata	Limacina	ingridae Janssen, 1989	Ser	13.8	11.6	pteropods	North Sea Basin	Janssen, 1989
Euthecosomata	Limacina	irisae Janssen, 1989	Ser	13.8	11.6	pteropods	North Sea Basin	Janssen, 1989
Euthecosomata	Limacina	karasawai Ando, 2011	Pri - L Rup	38	30	planktic forams ?	Japan, USA	Ando, 2011; Garvie et al., in press
Euthecosomata	Limacina	konkensis (Zhizhchenko, 1937)	Mio	23 ?	7.2 ?		Paratethys	Zhizhchenko, 1937
Euthecosomata	Limacina	lesueurii (d'Orbigny, 1835)	Saa	0.02	0	planktic forams	global trop./subtr.	Janssen 2012
Euthecosomata	Limacina	helicina rangii (d’Orbigny, 1835)	Hol	0.012	0		Antarctic	Janssen et al., 2019
Euthecosomata	Limacina	lotschi (Tembrock, 1989)	Pri - L Rup	38	30	pteropods	North Sea Basin	Tembrock, 1989
Euthecosomata	Limacina	mariae Janssen, 1989	Pri - L Rup	38	30	benthic Mollusca	North Sea Basin	Janssen, 1989
Euthecosomata	Limacina	minima (Zhizhchenko, 1937)	Mio	23 ?	7.2 ?		Paratethys	Zhizhchenko, 1937
Euthecosomata	Limacina	novacaesarea Janssen & Sessa, 2016	Ypr	56	47.8	planktic forams	NW USA	Janssen et al., 2016
Euthecosomata	Limacina	nucleata (Zhizhchenko, 1934)	Lan ?	16 ?	13.8 ?		Prearal	Korobkov, 1966
Euthecosomata	Limacina	perforata Janssen, 2013	U Ypr - E Lut	50	45	pteropods	Iran	Janssen et al., 2013
Euthecosomata	Limacina	planorbella (Korobkov, 1966)	Rup	33.9	28.1		Paratethys	Korobkov, 1966
Euthecosomata	Limacina	pseudoumbilicata (Korobkov, 1966)	Rup	33.9	28.1		Paratehys	Korobkov, 1966
Euthecosomata	Limacina	pygmaea (Lamarck, 1804)	MU Ypr - Lut	50	41.3	Mollusca, nannoplankt.	W Eur.	Cahuzac & Janssen 2010
Euthecosomata	Limacina	retroversa (Fleming, 1823)	Saa	0.02	0	pteropods	N Atlantic. Mediterranean	Janssen 2012
Euthecosomata	Limacina	robusta (Eames, 1952)	Pri	38	33.9	plankt. forams, nannopl.	India, Tanzania	Eames, 1952; Cotton et al., 2017
Euthecosomata	Limacina	smithvillensis Hodgkinson, 1992	Lut	47.8	41.3	benthic Mollusca	USA	Hodgkinson et al., 1992; Garvie et al., in press
Euthecosomata	Limacina	subtarchanenis (Zhizhchenko, 1936)	Mio	23 ?	7.2		Paratethys (Crimea)	Zhizhchenko, 1937
Euthecosomata	Limacina	tanzaniaensis Janssen, 2017	Pri	38	33.9	plankt. forams, nannopl.	Tanzania	Cotton et al., 2017
Euthecosomata	Limacina	tarchanensis (Kittl, 1886)	Lan	16	13.8		Ukraine, Paratethys	Kittl, 1886; Janssen, 1984
Euthecosomata	Limacina	timi Janssen, 2017	Pri - Rup	38	28.1	plankt. forams, nannopl.	Tanzania	Cotton et al., 2017
Euthecosomata	Limacina	trochiformis (d'Orbigny, 1834)	Saa	0.02	0	pteropods	tropics/subtropics	Janssen 2012
Euthecosomata	Limacina	tschokrakensis (Zhizhchenko, 1934)	Lan ?	16 ?	13.8 ?		Prearal	Zhizhenko, 1934
Euthecosomata	Limacina	tutelina (Curry, 1965)	Ypr	56	47.8	nanoplankton	North Sea Basin, USA	Curry, 1965; Hodgkinson et al., 1992
Euthecosomata	Limacina	ujiharai Shibata, 1983	Mio	21	13.8		Japan	Shibata, 1983
Euthecosomata	Limacina	umbilicata (Bornemann, 1855)	Rup	33.9	28.1	benthic forams	North Sea Basin, USA ?	Bornemann, 1855
Euthecosomata	Limacina	valvatina (Reuss, 1867)	Cha - Lan	28.1	13.8	biostrat.	Europa, ? Australia	Janssen, 1972
Euthecosomata	Limacina	vegrandis Janssen, 2010	MU Ypr - Lut	52	41.3	planktic forams	W Europe	Cahuzac & Janssen 2010; Hodgkinson et al., 1992
Euthecosomata	Limacina	voluta Hodgkinson, 1992	MU ? Eoc	44 ?	33.9 ?	forams ?	Canada	Hodgkinson et al., 1992
Euthecosomata	Limacina	wechesensis Hodgkinson, 1992	Lut	47.8	41.3	benthic Mollusca	USA	Hodgkinson et al., 1992; Garvie et al., in press
Euthecosomata	Limacina	wilhelminae Janssen, 1989	Tor - Mes	11.6	5.3	benthic Mollusca	North Sea Basin, Spain	Janssen, 1989
Euthecosomata	Limacina	yasdii Janssen, 2013	U Ypr - E Lut	50	45	pteropods	Iran	Janssen et al., 2013
Euthecosomata	Praecuvierina	lura (Hodgkinsin, 1992)	Lut	47.8	41.3	nanoplankton	USA, SW France	Hodgkinson et al., 1992; Lozouet & Le Renard, 2007
Euthecosomata	Praehyalocylis	maxima (Ludwig, 1864)	Pria - Rup	38	28.1	biostrat.	NSB, Paris, Mayence, Aquit.	Cahuzac & Janssen 2010; Kuster-Wendenburg, 1971
Euthecosomata	Sphaerocina	convolvula Janssen, 2010	Pia	3.6	2.6	pteropods	Philippines, Fiji	Janssen, 2007
Euthecosomata	Sphaerocina	formai Audenino, 1899	Lan	15.9	13.8	pteropods	Mediterranean	Janssen, 2012
Euthecosomata	Spoelia	torquayensis Janssen, 1990	Cha - Aqu	28.1	21.4	pteropods	Australia, Mediterranean, Aquitaine Basin	Janssen, 1990; Janssen, 2012
Euthecosomata	Striolimacina	andaensis Janssen, 2007	Pia	3.6	2.6	pteropods	Philippines, Fiji	Janssen, 2007
Euthecosomata	Striolimacina	imitans (Collins, 1934)	Zan	5.3	3.6	pteropods	USA, Mediterranean	Collins, 1934; Jansssen, 2012
Euthecosomata	Styliola	schembriorum Janssen, 2012	Lan	16	13.8	pteropods	Mediterranean	Janssen, 2012
Euthecosomata	Styliola	subula (Quoy & Gaimard, 1827)	Cha - Hol	28.1	0	biostrat.	tropics/subtropics worldwide (non Red Sea)	Cahuzac & Janssen, 2010
Euthecosomata	Texacuvierina	gutta (Hodgkinson, 1992)	Bar	41.3	38	Mollusca ?	USA	Hodgkinson et al., 1992
Euthecosomata	Texacuvierina	hodgkinsoni Janssen, 2011	U Ypr - L Lut	50	45	pteropods	Uzbekistan	Janssen, 2011
Euthecosomata	Thecopsella	fischeri Cossmann, 1888	Lut	47.8	41.3	Mollusca	W Europe	Curry, 1965
Euthecosomata	Thielea	helicoides (Jeffreys, 1877)	Tor - Hol	11.6	0	pteropods	Mediterranean, Atlantic	Van der Spoel, 1967; Janssen, 2004
Euthecosomata	Tibiella	annulata Garvie, 1992	Lut	47.8	41.3	nanoplankton	USA	Hodgkinson et al., 1992
Euthecosomata	Tibiella	marshi Meyer, 1884	Bar	41.3	38	nanoplankton	USA	Hodgkinson et al., 1992
Euthecosomata	Tibiella	reflexa Hodgkinson, 1992	Bar	41.3	38	nanoplankton	USA	Hodgkinson et al., 1992
Euthecosomata	Tibiella	texana Collins, 1934	Lut	47.8	41.3	Mollusca	USA	Collins, 1934; Hodgkinson et al., 1992
Euthecosomata	Tibiella	watapuruensis Jansssen, 2013	E Bar	41.3	40	planktic forams	Indonesia	Janssen et al., 2013
Euthecosomata	Vaginella	austriaca acutissima Audenino, 1899	U Lan	14	13.8	pteropods	Mediterranean	Janssen, 2012
Euthecosomata	Vaginella	austriaca austriaca Kittl, 1886	U Bur - Lan	19	13.8	pteropods	Paratethys, North Sea Basin, Aquitaine	Kittl, 1886; Janssen, 2012
Euthecosomata	Vaginella	basitruncata Janssen, 2005	Cha	28.1	23	pteropods	North Sea Basin	Janssen, 2005
Euthecosomata	Vaginella	bicarinata Tate, 1887	Lan	15	13.8		Australia	Janssen, 1990
Euthecosomata	Vaginella	chattica R. Janssen, 1979	Cha	28.1	23	pteropods	North Sea Basin, Aquitaine Basin, Med.	Janssen, 1979
Euthecosomata	Vaginella	chipolana Dall, 1893	Bur ?	20.4 ?	16		Caribbean	Collins, 1934
Euthecosomata	Vaginella	depressa Daudin, 1800	Aqu	23	20.4	pteropods	Europe, Caribbean, Japan, Australia, New Zealand	multiple references
Euthecosomata	Vaginella	floridana Collins, 1934	Aqui/Bur	23	16		USA	Collins, 1934
Euthecosomata	Vaginella	gibbosa Audenino, 1899	Lan	15.9	13.8	pteropods	Mediterranean	Janssen, 2012
Euthecosomata	Vaginella	lapugyensis Kittl, 1886	Lan	15.9	13.8	biostrat.	W Europe, C. Paratethys, Med., Australia ?	Kittl, 1886; Janssen, 2012
Euthecosomata	Vaginella	sannicola Janssen, 1990	Lan	15.9	13.8	pteropods	Mediterranean	Janssen, 1990; Janssen, 2012
Euthecosomata	Vaginella	tricuspidata Zorn & Janssen, 1993	Cha	28.1	23	forams	North Sea & Aquitaine Basins, C. Paratethys, Med.	Zorn & Janssen, 1993
Euthecosomata	Vaginella	victoriae Janssen, 1990	L Bur	20.4	18	biostrat.	Australia, Aquitaine Basin, Mediteranean	Janssen, 1990
Pseudothecosomata	Corolla	calceola (Verrill, 1880)	Hol	0.012	0		Atlantic, W Pacific ?	van der Spoel, 1976
Pseudothecosomata	Corolla	cupula Rampal 1996	Hol	0.012	0		S Atlantic	Rampal, 1996
Pseudothecosomata	Corolla	intermedia (Tesch, 1903)	Hol	0.012	0		subtrop. Atlantiv, E Indian Ocean	van der Spoel, 1976
Pseudothecosomata	Corolla	ovata Quoy & Gaimerd, 1832)	Hol	0.012	0		tropics, Atlantic, Pacific	van der Spoel, 1976
Pseudothecosomata	Corolla	pacifica Beklemishev, 119161	Hol	0.012	0			van der Spoel, 1976
Pseudothecosomata	Corolla	parvidentata Pelseneer, 1888	Hol	0.012	0		Atlantic, Indo- Pacific ?	van der Spoel, 1976
Pseudothecosomata	Corolla	spectabilis Dall, 1871	Hol	0.012	0		tropics, W Pacific, E Atlantic?	van der Spoel, 1976
Pseudothecosomata	Cymbulia	parvidentata Pelseneer, 1888	Hol	0.012	0			van der Spoel, 1976
Pseudothecosomata	Cymbulia	peronii de Blainville, 1818	Hol	0.012	0		Atlantic	van der Spoel, 1976
Pseudothecosomata	Cymbulia	sibogae Tesch, 1903	Hol	0.012	0		tropical Atlantic/Indo-Pacific	van der Spoel, 1976
Pseudothecosomata	Cymbulia	tricavernosa Zhang 1964	Hol	0.012	0		China	Zhang 1964
Pseudothecosomata	Desmopterus	gardineri Tesch, 1910	Hol	0.012	0		Indian Ocean	van der Spoel, 1976
Pseudothecosomata	Desmopterus	pacificus Essenberg, 1919	Hol	0.012	0		NE Pacific	van der Spoel, 1976
Pseudothecosomata	Desmopterus	papilio Chun, 1889	Hol	0.012	0		tropics, subtropics worldwide	van der Spoel, 1976
Pseudothecosomata	Gleba	chrysosticta (Troschel, 1854)	Hol	0.012	0		S Atlantic, E Indian Ocean	van der Spoel, 1976
Pseudothecosomata	Gleba	cordata Forskål, 1776	Eem	0.13	0		global, trop./subtrop.
Pseudothecosomata	Peracle	amberae Janssen. 2012	Cha	28.1	23	pteropods	Malta	Janssen, 2012
Pseudothecosomata	Peracle	bispinosa (Pelseneer, 1888)	Pia-Hol	3.6	0		Atlantic	Pelseneer, 1888; van der Spoel, 1976
Pseudothecosomata	Peracle	charlotteae Janssen & Little, 2010	Lan	15.9	13.8	pteropods	Cyprus	Janssen & Little, 2010
Pseudothecosomata	Peracle	depressa Meisenheimer, 1906	Hol	0.012	0			Meisenheimer, 1906; van der Spoel, 1976
Pseudothecosomata	Peracle	diversa (Monterosato, 1875)	Hol	0.012	0			Monterosato, 1875; van der Spoel, 1976
Pseudothecosomata	Peracle	elata (Seguenza, 1875)	Hol	0.012	0			Seguenza, 1875; van der Spoel, 1976
Pseudothecosomata	Peracle	grebneffi Janssen, 2012	Cha - Lan	25	13.8			Janssen, 2012
Pseudothecosomata	Peracle	michaelsarsi (Bonnevie, 1913)	Hol	0.012	0		N Atlantic	Bonnevie, 1913; van der Spoel, 1976
Pseudothecosomata	Peracle	moluccensis (Tesch, 1903)	Hol	0.012	0			Tesch, 1903; van der Spoel, 1976
Pseudothecosomata	Peracle	philiporum (Gilmer 1990)	Hol	0.012	0		Bahamas	Gofas et al. 2001
Pseudothecosomata	Peracle	reticulata (d'Orbigny, 1834)	Zan - Hol	5.3	0	biostrat.	trop./subtr., worldwide	d'Orbigny, 1835; van der Spoel, 1976
Pseudothecosomata	Peracle	rissoides Tesch, 1903	Hol	0.012	0			Tesch, 1903; van der Spoel, 1976
Pseudothecosomata	Peracle	valdiviae (Meisenheimer, 1905)	Hol	0.012	0			Meisenheimer, 1905; van der Spoel, 1976
Gymnosomata	Abranchaea	chinensis Zhang, 1964	Hol	0.012	0			Zhang, 1964
Gymnosomata	Cephalobranchia	bonnevii Massy, 1917	Hol	0.012	0		N Atlantic	van der Spoel, 1976
Gymnosomata	Cephalobranchia	macrochaeta Bonnevie, 1913	Hol	0.012	0		N Atlantic, trop. Indo-Pacific	van der Spoel, 1976
Gymnosomata	Clione	elegantissima Dall, 1871	Hol	0.012	0			Yamazaki & Kumahara, 2017
Gymnosomata	Clione	limacina antarctica Smith, 1902	Hol	0.012	0		Antarctic	van der Spoel, 1976
Gymnosomata	Clione	limacina limacina (Phipps, 1774)	Hol	0.012	0		northern oceans	van der Spoel, 1976
Gymnosomata	Clione	okhotensis Yamazaki & Kumahara, 2017	Hol	0.012	0			Yamazaki & Kumahara, 2017
Gymnosomata	Clione ?	ignota Janssen, 2012	Cha - Lan	28.1	13.8	pteropods	Mediterranean	Janssen, 2012
Gymnosomata	Clione ?	imdinaensis Janssen, 2012	Cha - Lan	28.1	13.8	pteropods	Mediterranean	Janssen, 2012
Gymnosomata	Clione ?	phosphorita Janssen, 2012	Cha - Lan	28.1	13.8	pteropods	Mediterranean	Janssen, 2012
Gymnosomata	Clione ?	tripartita Janssen, 2012	Lan	15	13.8	pteropods	Mediterranean	Janssen, 2012
Gymnosomata	Clione ?	tumidula Janssen, 2012	Cha - Lan	28.1	13.8	pteropods	Mediterranean	Janssen, 2012
Gymnosomata	Cliopsis	krohni krohni Troschel, 1854	Hol	0.012	0		tropics, subtrop. worldwide	van der Spoel, 1976
Gymnosomata	Fowlerina	punctata (Tesch, 1903)	Hol	0.012	0		central N Atlantic, Indonesia	van der Spoel, 1976
Gymnosomata	Fowlerina	zetesios Pelseneer, 1906	Hol	0.012	0		NE Atlantic	van der Spoel, 1976
Gymnosomata	Hydromyles	globulosus Rang, 1825	Hol	0.012	0			van der Spoel, 1976
Gymnosomata	Laginiopsis	trilobata Pruvot-Fol, 1922	Hol	0.012	0			van der Spoel, 1976
Gymnosomata	Massya	longecirrata (Massy, 1917)	Hol	0.012	0		NE Atlantic	van der Spoel, 1976
Gymnosomata	Notobranchaea	bleekerae van der Spoel & Pafort-van Iersel, 1985	Hol	0.012	0			van der Spoel & Pafort-van Iersel , 1985
Gymnosomata	Notobranchaea	grandis Pruvot-Fol, 1942	Hol	0.012	0		central E Pacific	van der Spoel, 1976
Gymnosomata	Notobranchaea	hjorti (Bonnenvie, 1913)	Hol	0.012	0		N Atlantic	van der Spoel, 1976
Gymnosomata	Notobranchaea	inopinata Pelseneer, 1887	Hol	0.012	0			van der Spoel, 1976
Gymnosomata	Notobranchaea	longicollis Bonnevie, 1913	Hol	0.012	0		N Atlantic	van der Spoel, 1976
Gymnosomata	Notobranchaea	macdonaldi Pelseneer, 1886	Hol	0.012	0		tropics, subtropics worldwide	van der S poel, 1976
Gymnosomata	Notobranchaea	tetrabranchiata (Bonnenvie, 1913)	Hol	0.012	0		Atlantic, S W Pacific	van der Spoel, 1976
Gymnosomata	Notobranchaea	valdiviae Meisenheimer, 1905	Hol	0.012	0		Indian Ocean	van der Spoel, 1976
Gymnosomata	Paedoclione	doliiformis Danforth, 1907	Hol	0.012	0		NW Atlantic	van der Spoel, 1976
Gymnosomata	Paraclione	flavescens (Gegenbaur, 1855)	Hol	0.012	0		C Mediterranean	van der Spoel, 1976
Gymnosomata	Paraclione	longicaudata (Souleyet, 1852)	Hol	0.012	0		tropics/subtrop. Atlantic, Indo-W Pacific	van der Spoel, 1976
Gymnosomata	Paraclione	pelseneeri Tesch, 1903	Hol	0.012	0		Indonesia	van der Spoel, 1976
Gymnosomata	Platybrachium	antarcticum Minichev, 1976	Hol	0.012	0			Minichev, 1976
Gymnosomata	Pneumoderma	degraaffi van der Spoel & Pafort-van Iersel, 1982	Hol	0.012	0			van der Spoel & Pafort-van Iersel, 1982
Gymnosomata	Pneumoderma	heronensis Newman & van der Spoel, 1989	Hol	0.012	0			Newman & van der Spoel, 1989
Gymnosomata	Pneumoderma	mediterraneum (van Beneden, 1838)	Hol	0.012	0		Central Atlantic, central Indo-Pacific	van der Spoel, 1976
Gymnosomata	Pneumoderma	meisenheimeri Pruvot-Fol, 1926	Hol	0.012	0		Indonesia	van der Spoel, 1976
Gymnosomata	Pneumoderma	pacificum (Dall, 1871)	Hol	0.012	0		tropics/subtropics, Indo-Pacific	van der Spoel, 1976
Gymnosomata	Pneumoderma	peroni peroni (Cuvier, 1817)	Hol	0.012	0		N Atlantic, trop. W Pacific	van der Spoel, 1976
Gymnosomata	Pneumoderma	violaceum d'Orbigny, 1835	Hol	0.012	0		tropics/subtropics, Atlantic and Pacific?	van der Spoel, 1976
Gymnosomata	Pneumodermopsis	brachialis Minichev, 1976	Hol	0.012	0			van der Spoel & Dadon, 1999
Gymnosomata	Pneumodermopsis	canephora Pruvot-Fol, 1924	Hol	0.012	0		trop./subtrop. E Atlantic	van der Spoel, 1976
Gymnosomata	Pneumodermopsis	ciliata (Gegenbaur, 1855)	Hol	0.012	0		N Atlantic. Indo-Pacific	van der Spoel, 1976
Gymnosomata	Pneumodermopsis	macrochira Meisenheimer, 1905	Hol	0.012	0			van der Spoel, 1976
Gymnosomata	Pneumodermopsis	macrocotyla Zhang, 1964	Hol	0.012	0			Zhang, 1964
Gymnosomata	Pneumodermopsis	michaelsarsi Bonnenvie, 1913	Hol	0.012	0			van der Spoel, 1976
Gymnosomata	Pneumodermopsis	minuta (Pelseneer, 1887)	Hol	0.012	0		N Pacific	van der Spoel, Newman & Estep, 1997
Gymnosomata	Pneumodermopsis	paucidens (Boas. 1886)	Hol	0.012	0		N Atlantic, scattered southern oceans	van der Spoel, 1976
Gymnosomata	Pneumodermopsis	polycotyla (Boas, 1886)	Hol	0.012	0		NE Atlantic	van der Spoel, 1976
Gymnosomata	Pneumodermopsis	pupula Pruvot-Fol, 1926	Hol	0.012	0		NE Atlandic, W	van der Spoel, 1976
Gymnosomata	Pneumodermopsis	simplex (Boas, 1886)	Hol	0.012	0		Mediterranean	van der Spoel, 1976
Gymnosomata	Pneumodermopsis	spoeli Newman & Greenwood, 1988	Hol	0.012	0			Newman & Greenwood, 1988
Gymnosomata	Pneumodermopsis	teschi van der Spoel, 1973	Hol	0.012	0		NE Atlantic	van der Spoel, 1976
Gymnosomata	Pruvotella	danae Pruvot-Fol, 1942	Hol	0.012	0		N Atlantic, S Indo-Pacific	van der Spoel, 1976
Gymnosomata	Pruvotella	pellucida (Quoy & Gaimard, 1832)	Hol	0.012	0		Indian Ocean, Indonesia	van der Spoel, 1976
Gymnosomata	Schizobrachium	polycotylum Meisenheimer, 1903	Hol	0.012	0		all oceans	van der Spoel, 1976
Gymnosomata	Spongiobranchaea	australis d'Orbigny. 1836	Hol	0.012	0		Antarctic oceans	van der Spoel, 1976
Gymnosomata	Spongiobranchaea	intermedia Pruvot-Fol, 1926	Hol	0.012	0		scattered all oceans	van der Spoel, 1976
Gymnosomata	Thalassopterus	zancleus Kwietniewski, 1910	Hol	0.012	0		Mediterranean, W Indian Ocean	van der Spoel, 1976
Gymnosomata	Thliptodon	akatukai Tokiokja, 1950	Hol	0.012	0		Japan	van der Spoel, 1976
Gymnosomata	Thliptodon	antarcticus Meisenheimer, 1906	Hol	0.012	0		Antarctic	van der Spoel, 1976
Gymnosomata	Thliptodon	diaphanus (Meisenheimer, 1902)	Hol	0.012	0		trop./subtrop. Atlantic + Pacific	van der Spoel, 1976
Gymnosomata	Thliptodon	gegenbauri Boas, 1886	Hol	0.012	0		S Atlantic, SE Pacific	van der Spoel, 1976
Gymnosomata	Thliptodon	schmidti Pruvot-Fol, 1942	Hol	0.012	0		Indonesia	van der Spoel, 1976

## Sheet: References
References
Alessandro, A. D. & E. Robba. Pteropodi neogenici della Puglia (Italia meridionale). Rivista Italiana di Paleontología e Stratigrafia, 86, 605‑698 (1981).
Ando, Y. Oligocene pteropods (Gastropoda: Thecosomata) from the Kishima Formation, Saga Prefecture, southwest Japan. Revista Mexicana de Ciencias Geológicas 28, 245–253 (2011).
Bé, A.W.H., & R.W. Gilmer. A zoogeographic and taxonomic review of euthecosomatous Pteropoda. In: A.T.S. Ramsay (ed.). Oceanic micropalaeontology, 1. London (Academic Press), 733-808 (1977).
Beets, C. Beiträge zur Kenntnis der angeblich oberoligocänen Mollusken-Fauna der Insel Buton, Niederländisch-Ostindien. Leidse Geologische Mededelingen 13, 256-328 (1943).
Beets, C. Reconsideration of the so-called Oligocdeene fauna in the asphaltic deposits of Buton (Malay Archipel;go). Leidse Geol. Medededelingen 17, 237-258 (1953).
Bellardi, L. I molluschi dei terreni terziari del Piemonte e della Liguria, 1. Cephalopoda, Pteropoda, Heteropoda, Gastropoda (Murcidae et Tritonidae). Memorie della reale Accademia di Scienze Torino 2, 1-264 (1973).
Blainville, [H.M.Ducrotay] de. Hyale, Hyaloea (Malacoz.). Dictionnaire des Sciences naturelles 22, 65-83 (1821).
Bielokrys, L.S. Pteropod gastropods from the Eocene of Ukraine. Paleontologicheskii Zhurnal 4, 14-21 (1997).
Bleeker, J., & S. van der Spoel. Diacria piccola and Diacria maculata: two new pteropod mollusc species from the Atlantic and Pacific oceans. Proceedings of the Biological Society of Washington 101, 60-66 (1988).
Boas, J.E.V. Spolia Atlantica. Bidrag til Pteropodernes. Morfologi og Systematik samt til Kundskaben оm deres geografiske Udbredelse. Det Kongelige Danske Videnskabernes Selskabs Skrifter. Sjette Række [6th series]. Naturvidenskabelig og mathematisk Afdeling, 4 1–231 (1886).
Bonnevie, K. Pteropoda from the ‘Michael Sars’ North Atlantic Deep-Sea Expedition 1910. Report on the Scientific Results of the ‘Michael Sars’ North Atlantic Deep Sea Expedition 1910, 3, 1-85 (1913).
Bornemann, [A.]. Die mikroskopische Fauna des Septarienthones von Hermsdorf bei Berlin. Zeitschrift der deutschen geol;ogischen Gesellschaft, 7, 307-371 (1855).
Burridge, A.K., Janssen, A.W. & Peijnenburg, K.T.C.A. Revision of the genus Cuvierina Boas, 1886 based on integrative taxonomic data, including the description of a new species from the Pacific Ocean (Gastropoda, Thecosomata). ZooKeys 619, 1-12 (2016).
Cahuzac, B. & A.W. Janssen. Eocene to Miocene pteropods (Gastropoda, Euthecosomata) from the Aquitaine Basin, SW France. Scripta Geologica, 141, 1-193 (2010).
Checchia-Rispoli, G., 1921. I pteropodi del Miocene garganico. Bollettino del Reale . Comitato Geologico d’Italia, 48, 1-28, (1921).
Collins, R.L. A monograph of the American Tertiary pteropod mollusks. Johns Hopkins University Studues in Geology, 11, 137-234 (1934).
Cotton, L.J., Janssen, A.W., Pearson, P.N. & van Driel, R. Pteropoda (Mollusca, Gastropoda, Thecosomata) from the Eocene/Oligocene boundary interval of three cored boreholes in southern coastal Tanzania and their response to the global cooling event. Palaeontologia Electronica 20.3.52A: 1-21 (2017).
Curry, D. The English Palaeogene pteropods. Proceedings of the Malacological Society of London, 36, 357-371 (1965).
Dupont, L. Note on variation in Diacria Gray, 1847, with descriptions of a species new to science, Diacria rampali nov. spec., and a forma new to science, Diacria trispinosa forma atlantica nov. forma. Malacologia, 18, 37-52 (1979).
Eames, F.E. A contribution to the study of the Eocene in western Pakistan and western India, C. The description of the Scaphopoda and Gastropoda from standard sections in the Rakhi Nala and Zinda Pir areas of the western Punjab and in the Kohat district. -- Philosophical Transactions. Royal Society of London, (B)236(631), 1-168 (1952).
Garvie, C.L., Goedert, J.L. & Janssen, A.W. Paleogene and Late Cretaceous Pteropoda (Mollusca, Gastropoda, Heterobranchia) from North America (in review).
Geronimo, I. di. Molluschi pelagici in livelli di marne mioceniche presso Vetto (R. Emilia). Conchiglie, 10(9-10), 181-192 (1974).
Gofas, S., Le Renard, J., Bouchet, P. Mollusca. In: Costello, M.J. et al. (eds). European Register of Marine Species: a check-list of the marine species in Europe and a bibliography of guides to their identification. Patrimoines Naturels. 50, 180-213 (2001).
Grebneff, A. (†), A.W. Janssen, & D.E. Lee. A new euthecosomatous gastropod Gamopleura maxwelli sp. n. (Gastropoda: Cavolinioidea, Cavoliniidae) from the Late Oligocene of southern New Zealand. New Zealand Journal of Geology and Geophysics, 54(1), 69-74 (2011).
Grecchi, G. Pteropodi pliocenici dell'Italia settentrionale. Rivista Italiana di Paleontología, 87(4), 703-738 (1982).
Hodgkinson, K.A., C.L. Garvie & A.W.H. Bé. Eocene euthecosomatous Pteropoda (Gastropoda) of the Gulf and eastern Coasts of North America. Bulletins of American Paleontology 103(341), 5-62 (1992).
Hunt, J., Strugnell, B., Bednaršek, N, Linse, K, Nelson, R.J, Pakhomov, E, Seibel, B, Steinke, D, Würzberg, L. Poles apart: the bipolar pteropod species Limacina helicina is genetically distinct between the Arctic and Antarctic oceans. PLoS One 5(3):e9835 (2010).
Janssen, A.W. Die Mollusken-Fauna der Twistringer Schich­ten (Miocän) von Norddeutschland. Scripta Geologica, 10, 1-95 (1972).
Janssen, A.W. Holoplanktonic Mollusca (Gastropoda: Heteropoda and Thecosomata) from the Pliocene Bowden Beds, Jamaica. Contributions to Tertiary and. Quaternary Geology, 35(1-4), 95-111 (1998).
Janssen, A.W. Type specimens of pteropod species (Mollu­sca, Gastropoda) described by Rolle (1861), Reuss (1867) and Kittl (1886), kept in the collection of the Naturhistoris­ches Museum at Vienna. -- Mededelingen Werkgroep voor Tertiare en Kwartaire Geology, 21(2), 61-91 (1984).
Janssen, A.W. Some new pteropod species from the North Sea Basin Cainozoic (Mollusca: Gastropoda, Euthecosoma­ta). Mededelingen van de Wqerkgroep voor Tyertiaire en Kwartaire Geologie, 26(3), 91-133 (1989).
Janssen, A.W.Pteropoda (Gastropoda, Euthecosomata) from the Australian Cainozoic. Scripta Geologica, 91­, 1-76 (1990a).
Janssen, A.W. Pteropod species (Mollusca, Gastropoda, Euthecosomata) from the Late Oligocene of Mogenstrup, Jylland, Denmark. Contributions to Tertiary and Quaternary Geology., 27(2-3), 83-91 (1990b).
Janssen, A.W. Systematic revision of holoplanktonic Mollusca in the collections of the 'Dipartimento di Scienze della Terra' at Torino, Italy. Monografie del Museo regionale di Scienze. natrali Torino, 17, 1-233 (995).
Janssen, A.W. On the identity of Clio ricciolii (Calandrelli, 1844) (Gastropoda: Euthecosomata) from the Pliocene of Rome, Italy. Contributions to Teertiary and Quaternary Geology, 32(4), 89-95 (1996).
Janssen, A.W. Holoplanktonic Mollusca (Gastropoda: Heteropoda and Thecosomata) from the Pliocene Bowden Beds, Jamaica. Contributions to Tertiary amd Quaternary Geology, 35(1-4), 95-111 (1998).
Janssen, A.W. Euthecosomatous gastropods (Mollusca: Heterobranchia) from Buton (SE Sulawesi, Indonesia), with notes on species from Viti Levu, Fiji; systematics, biostratigraphy. Geologie & Mijnbouw, 78, 179-189 (1999a).
Janssen, A. W. Neogene paleontology in the northern Dominican Republic, 20. Holoplanktonic mollusks (Gastropoda: Heteropoda and Thecosomata). Bulletins of American Paleontology, 358, 5-40 (1999b).
Janssen, A.W. Notes on the systematics, morphology and biostratigraphy of fossil holoplanktonic Mollusca, 4. A collection of euthecosomatous pteropods from the Miocene of the Karaman Basin, Turkey. Basteria, 63, 11-15 (1999c).
Janssen, A.W. Notes on the systematics, morphology and biostratigraphy of fossil holoplanktonic Mollusca, 7-9. 7. Clio lucai sp. nov. from the northern Italian Plio/Pleistocene, with some notes on the evolutionary lineages of the genus Clio; 8. Cavolinia grandis (Bellardi, 1873) from the Early Pliocene of New Zealand, a further example of long-distance correlation by means of pteropods; 9. Apertu…
Janssen, A. W. Holoplanktonic molluscan assemblages from the Pliocene of Estepona (Spain, Málaga). Palaeontos, 5, 103-131 (2004).
Janssen, A.W. Notes on the systematics, morphology and biostratigraphy of fossil holoplanktonic Mollusca, 14. A new species of Vaginella (Gastropoda, Euthecosomata, Cavoliniidae) from the Late Oligocene of the North Sea Basin and its bearing on Chattian biostratigraphy. Basteria, 69(1-3), 73-80 (2005).
Janssen, A.W. Development of Cuvierinidae (Mollusca, Euthecosomata, Cavolinioidea) during the Cainozoic: a non-cladistic approach with a re-interpretation of Recent taxa. Basteria, 69(1-3), 25-72 (2005).
Janssen, A.W. Notes on the systematics, morphology and biostratigraphy of fossil holoplanktonic Mollusca, 15. Description of Edithinella doliarius spec. nov. (Gastropoda, Euthecosomata), from the Miocene (Langhian) of the Maltese archipelago. Basteria, supplement 3: 45-48 (2006).
Janssen, A.W. Holoplanktonic molluscan assemblages from the Pliocene of Estepona (Spain, Málaga). Palaeontos 5, 103-131 (2004).
Janssen, A.W. Notes on the systematics, morphology and biostratigraphy of fossil holoplanktonic Mollusca, 18. On the status of Cuvierina (Cuvierina) ludbrooki and C. (C.) jagti (Gastropoda, Euthecosomata). Basteria, 70(1-3), 85-88 (2006).
Janssen, A.W. Holoplanktonic Mollusca (Gastropoda: Pterotracheoidea, Janthinoidea, Thecosomata and Gymnosomata) from the Pliocene of Pangasinan (Luzon, Philippines). Scripta Geologica 135, 29-177 (2007).
Janssen, A.W. Systematics and biostratigraphy of holoplanktonic Mollusca from the Oligo-Miocene of the Maltese Archipelago. Bollettino del Museo Regionale di Scienze Naturali, Torino, 28(2)(2010), 197-601(2012).
Janssen, A.W., Burridge, A.K., Mekkes, L. & Peijnenburg, K.T.C.A. History of the Clio pyramidata-complex (Mollusca, Gastropoda, Euthecosomata, Cliidae) in the northern and central Atlantic Ocean, Caribbean and Mediterranean, restoring its original concept. Basteria, 82(4-6), 83-102 (2018).
Janssen, A.W., Bush, S.L. & Bednaršek, N. The shelled pteropods of the northeast Pacific Ocean (Mollusca: Heterobranchia, Pteropoda). Zoosymposia 13, 305–346 (2019).
Janssen, A.W. & Goedert, J.L. Notes on the systematics, morphology and biostratigraphy of fossil holoplanktonic Mollusca, 24. First observation of a genuinely Late Mesozoic thecosomatous pteropod. Basteria 80(1-3), 59-63 (2016).
Janssen, A.W. & Hellyar, L. Pteropoda (Mollusca, Gastropoda, Euthecosomata) from the Miocene Taumarunui Formation of New Zealand. New Zealand Journal of Geology and Geophysics 60(1) 51-58 (2017).
Janssen, A.W., Jagt, J.W.M., Yazdi, M., Bahrami, A. & Sadri, S., Early-middle Eocene faunal assemblages from the Soh area,north-central Iran, 1. Introduction and pteropods (Mollusca, Gastropoda, Thecosomata). Cainozoic Research, 10(1-2) 23-34 (2013).
Janssen, A.W., & C. King. Planktonic molluscs (Pteropods). In: R. Vinken et al. (eds). The Northwest European Tertiary Basin. Results of the International Geological Correlation Programme Project no 124. Geologisches Jahrbuch (A) 100, 356-368 (1988).
Janssen, A.W., King, C. & Steurbaut, E. Notes on the systematics, morphology and biostratigraphy of fossil holoplanktonic Mollusca, 21. Early and middleEocene (Ypresian-Lutetian) holoplanktonic Mollusca (Gastropoda) from Uzbekistan. Basteria, 75(4-6), 71-93 (2011).
Janssen, A.W., A. Kroh & S.P. Ávila. Early Pliocene heteropods and pteropods (Mollusca, Gastropoda) from Santa Maria Island (Azores, Portugal): systematics and biostratigraphic implications. Acta Geologica Polonica, 58, 355-369. (2008).
Janssen, A.W. & C.T.S. Little. Holoplanktonic Mollusca from the Miocene of Cyprus. – Palaeontology, 53(5),1111-1145 (2010).
Janssen, A.W., Renema, W. & Wesselingh, F.P. Notes on the systematics, morphology and biostratigraphy of fossil holoplanktonic Mollusca, 23. A new pteropod, Tibiella watupuruensis spec. nov. (Thecosomata, Creseidae), from Eocene (early Bartonian) rocks of the Nanggulan Formation, Java (Indonesia). Basteria, 77(1-3), 13-16 (2013)
Janssen, A.W., K.I. Schnetler & C. Heilmann-Clausen. Notes on the systematics, morphology and biostratigraphy of fossil holoplanktonic Mollusca, 19. Pteropods (Gastropoda, Euthecosomata) from the Eocene Lillebaelt Clay Formation (Denmark, Jylland). Basteria, 71(4-6), 157-168 (2007).
Janssen, A.W., Sessa, J.A. & Thomas, E. Pteropoda (Mollusca, Gastropoda, Thecosomata) from the Paleocene-Eocene Thermal Maximum (United States Atlantic Coastal Plain). Palaeontologia Electronica, 19.3.47A, 1-26 (2016).
Janssen, A.W., & I. Zorn. Notes on the systematics, morphology and biostratigraphy of fossil holoplanktonic Mollusca, 10. Clio (Balantium) collina spec. nov. for 'Clio sp. ? an Clio lavayssei' non Rutsch, 1934 (Miocene, Italy). Basteria, 65, 47-50 (2001).
Janssen, R. Die Mollusken des Oberoligozäns (Chattium) im Nordsee-Becken, 2. Neogastropoda, Euthyneura, Cephalopoda. Archiv für Molluskenkunde, 109(4-6), 277-376 (1979).
Jung, P. Fossil mollusks from Carriacou, West Indies. Bulletins of American Paleontology, 61(269), 147-262 (1971).
Kittl, E. Über die miozänen Pteropoden von Oesterreich-Ungarn, mit Berücksichtigung verwandter Vorkomnisse der Nachbarländer. Annalen des Naturhistorischen Hofmuseums, 1(2), 47-74 (1886).
Koenen, A. von. Die Gastropoda Holostomata und Tectibranchiata, Cephalopoda und Pteropoda des norddeutschen Miocän. II. Teil von 'Das norddeutsche Miocän und seine Molluskenfauna'. Neues Jahrbuch für Mineralalogie. Geolologie und Paläontologie, 2 (Beilage Band), 223-376 (1882).
Koenen, A. von. Das norddeutsche Unter-Oligocän und seine Mollusken-Fauna, 4(1). Rissoidae-Littorinidae-Turbinidae-Haliotidae-Fissurellidae-Calyptraeidae-Patellidae; (2) Gastropoda Opisthobranchiata; (3)(1) Gastropoda Polyplacophora; (2) Scaphopoda; (3) Pteropoda; (4) Cephalopoda. – Abhandlungen des preusssischen geologischen Landes-Anstalt 10, 819-1004, (1892).
Korobkov, I.A. Krylonogie (Mollusca Pteropoda) Paleogenovykh otlozhenij juga S.S.S.R. Voprosy Paleontologii, 5, 71-92 (1966).
Ladd, H.S. Geology of Viti Levu, Fiji. Bernice P. Bishop Museum Bulletin, 119: i-iii, 1-263 (1934).
Laws, C.R. The molluscan faunule at Pakaurangi Point, Kaipara, Transactions and Proceedings pf the royal Society of New Zealand, 73(4). 297-312 (1944).
Leyen, A. van, & S. van der Spoel. A new taxonomic and zoogeographic interpretation of the Diacria quadridentata group (Mollusca, Pteropoda). Bulletin Zoologisch Museum Universiteit van Amsterdam, 8(13), 101-117 (1982).
McGowan, J.A. (1961) The Thecosomata and Gymnosomata of California. The Veliger, 3 supplement, 103-130 (1961).
Marshall, P. The Tertiary molluscan fauna of Pakaurangi Point, Kaipara Harbour. Transactions and Proceedings of the New Zealand Institute, 50 263-278 (1918).
Meisenheimer, J. Pteropoda. Wissenschaftliche Ergebnisse der Deutschen Tiefsee-Expedition auf dem Dampfer ‘Valdivia’, 1898-1899, 9(1), 1-314 (1905).
Meisenheimer, J. Die Pteropoden der deutschen Südpolar-Expedition, 1901-1903. Deutsch. Südpolar-Expedition, 1901-1903, 9 (Zool.), 1(2), 92-153 (1906).
Mörch, O.A.L. Bidrag til den norske Blöddyrfauna. Förhandlingar vid det af Skandinaviska Naturforskare 11 (1873), 374-377 (1874).
Monterosato, T.A. di. Nuova rivista delle conchiglie Mediterranee. (Catalogo delle Conchiglie Mediterranee). Atti dell'Accademia Palermitana di Scienze, Lettere ed Arti, Palermo (2)5, 1-50 (1875).
Moths, H., Montag, A., Grant, A., & Albrecht, F., 1997. Die Molluskenfauna des oberoligozänen ‘Sternberger Gesteins’, 2. Neogastropoda, Euthyneura. Erratica, Monographien zur Geschiebekunde, 3, 3-58 (1997).
Newman, L.J., & J.G. Greenwood. A new species of gymnosome, Pneumodermopsis spoeli (gastropoda: Opisthobranchia), from the Great Barrier Reef, Australia. The Veliger, 31(1-2), 75-79 (1988).
Newman, L.J., & S. van der Spoel. Pneumoderma heronensis new species, a new pteropod (Opisthobranchia, Gymnosomata) from Australian waters. Bulletin Zoölogisch Museum Universiteit Amsterdam, 12(4), 81-88 (1989).
Noda, H. Some fossil Pteropoda from Miyazaki and Okinawa prefectures, southwest Japan. – Transactions and . Proceedings of the Palaeontological Society of Japan, (NS) 88, 472-484 (1972).
Orbigny A. d'. Voyage dans l'Amérique méridionale (le Brésil, la République Orientale de l’Uruguay, la République Argentine, la Patagonie, la République du Chili, la République de Bolivia, la République du Pérou), exécuté pendant les années 1826, 1827, 1828, 1829, 1830, 1831, 1832 et 1833; 5 (3). Mollusques. Bertrand, Paris; Levrault, Strasbourg, i–xliii, 1–758 (1835-1847).
Pelseneer, P. Report on the Pteropoda collected by H.M.S. Challenger during the years 1873-1876, 2. The Thecosomata. – Reports on the scientific Results of the voyage of H.M.S. Challenger during the years 1873-1876, 23(1), 1-132 (1888).
Rampal, J. Clio oblonga n.sp. (Mollusca, Gastropoda, Euthecosomata, Cavoliniidae, Clionae) fossil from Mediterranean Quaternary thanatocoenoses. Annales de l'Université de Provence, Géologie Mediterrannéenne, 23(3-4) 175-185 (1996).
Rampal, J. Biodiversité et biogéographie chez les Cavoliniidae (Mollusca, Gastropoda, Opisthobranchia, Euthecosomata). Régions faunistiques marines. Zoosystema, 24(2), 209-258 (2002).
Rang, P.C.A.L. Notice sur quelques mollusques nouveaux appartenant au genre cléodore, et établissement et monographie du sous-genre Créseis. Annales des Sciences Naturelles, 13, 302-319 (1828),
Rasmussen, L.B., 1968. Molluscan faunas and biostratigraphy of the marine younger Miocene formations in Denmark, 2. Paleontology. Danmarks Geologiske Undersøgelse (2)92, 1-265 (1968).
Robba, E. Associazioni a pteropodi nel Miocene inferiore delle Langhe (Piemonte). Rivista Italiana di Paleontología, 78(3), 467-524 (1972).
Robba, E. Pteropodi serravalliani della Langhe (Piemonte). Rivista Ita;iamna di Paleontología, 83(3), 575-640 (1977).
Robba, E. & C. Spano. Gasteropodi pelagici nel Miocene medio del Campidano meridionale (Sardegna). Rivista Italiana di Paleontología, 84(3), 751-796 (1978).
Rutsch, R. Beiträge zur Kenntnis tropisch-amerikanischer Tertiärmollusken, 2. Pteropoden und Heteropoden aus dem Miocän von Trinidad (Brit. Westindien). Eclogae geologicae Helvrtiae, 27(2), 299-326 (1934).
Seguenza, G. Studi paleontologici sulla fauna malacologica dei sedimenti pliocenici depositatisi a grande profondità, 1-2. Bullettino della Società Malacologica Italiana, 1, 99-124, 1875.
Shibata, H. Miocene pteropods from central Honshu, Japan. College of General Education, Nagoya University, Research Bulletin, (B)27,65-86(1983).
Shibata, H. Pteropods and heteropods from the Upper Cenozoic of Kakegawa, Shizuoka Prefecture, Japan. Bulletin of the Mizunami Fossil Museum, 11, 73-91 (1984).
Simonelli, V. Sopra un nuovo pteropode del Miocene di Malta. Bollettino della Società Geologico Italiana, 14, 19-24 (1895).
Simonelli, V. Sopra due nuovi pteropodi delle Argille di Sivizzano nel Parmenze. Bollettino della Società Geologica Italiana, 15(2), 182-191 (1896).
Sirna, G. Pteropodi del Miocene di S. Nicola Varano (Gargano) con descrizione di due nuove specie. Geologica Romana, 7, 417-430 (1968).
Shkoldina, L.S. Contribution to the taxonomy of the pteropod Limacina helicina inbthe Sea of Okhotsk during the summer. Biologiya Morya (Vladivostok), 25(4), 299-305 (19999).
Spoel, S. van der. Euthecosomata, a group with remarkable developmental stages (Gastropoda, Pteropoda). Gorinchem (J. Noorduijn) (thesis University of Amsterdam), 375 pp.(1967).
Spoel, S. van der. Morphometric data on Cavoliniidae with notes on a new form of Cuvierina columnella (Rang, 1827) (Gastropoda, Pteropoda). Basteria, 34(5-6), 103-151 (1970),
Spoel, S. van der. Pseudothecosomata, Gymnosomata and Heteropoda (Gastropoda). Utrecht, Bohn, Scheltema & Holkema, 484 pp. (1976).
Spoel, S. van der, J. Bleeker & H. Kobayasi. From Cavolinia longirostris to twenty-four Diacavolinia taxa, with a phylogenetic discussion (Mollusca, Gastropoda). – Bijdragen tot de Dierkunde, 62(3). 127-166 (1993).
Spoel, S. van der & J.R. Dadon. Pteropoda. In: D. Boltovskoy (ed.). South Atlantic zooplankton. Leiden (Backhuys Publishers), 649-706 (1999).
Spoel, S. van der & T. Pafort-van Iersel. Pneumoderma degraafii n.sp., a pteropod new to science (Mollusca, Opistobranchia). Bulletin Zoölogisch Museum Universiteit van Amsterdam, 9(3), 17-20 (1982).
Spoel, S. van der & T. Pafort-van Iersel. Note on the taxonomy of the family Notobranchaeidae and description of Notobranchaea bleekerae n.sp., a species new to science (Gastropoda, Pteropoda). Basteria, 49, 29-36 (1985).
Spoel, S. van der, P.H. Schalk & J. Bleeker. Clio piatkowskii, a mesopelagic pteropod new to science (Gastropoda, Opisthobranchia). Beaufortia, 43(1), 1-6 (1992).
Squires, R.L. Pteropods (Mollusca: Gastropoda) from Tertiary formations of Washington and Oregon. Journal of Paleontology, 63(4), 433-438 (1989).
Tembrock, M.L. Neue Spiratella-Arten (Gastropoda, Opisthobranchier, Pteropoda). Zeitschrift für angewandte Geologie, 35(8), 242-244 (1989).
Tesch, J.J. Vorläufige Mitteilung über die Thecosomata und Gymnosomata der Siboga-Expedition. Tijdschrift Nederlandse Dierkundige Vereniging, (2)8(2), 111-117 (1903).
Yamazaki, T. & Kumahara, T. A new species of Clione distinguished from sympatric C. limacina (Gastropoda: Gymnosomata) in the southern Okhotsk Sea, Japan, with remarks on the taxonomy of the genus. Journal of Molluscan Studies. 83(1), 19-26 (2017).
Zhizhchenko, B. Miocene molluscs from Ciscaucasia (in Russian with English summary). Trudy Neftyanogo geologo-razvedochnogo Instituta, (A) 38, 1-982 (1934).
Zhizhchenko, B. Chokrakskie mollyuski. Paleontologiya S.S.S.R. (Leningrad), 10(3), 1-323, (1937).
Zorn, I. A systematic account of Tertiary Pteropoda (Gastropoda, Euthecosomata) from Austria. Contributions to Tertiary and Quaternary Geology, 28(4), 95-139 (1991).
Tembrock, M.L. Einige Beispiele von Faziesabhängigkeit bei tertiären Gastropoden. Berichte der geologischjen Gesellschaft der D.D.R., 9(3), 311-337 (1964).
Zhang, F.-S. The pelagic molluscs off the China coast, 1. A systematic study of Pteropoda (Opisthobranchia), Heteropoda (Prosobranchia) and Janthinidae (Ptenoglossa, Prosobranchia. Studia Marina Sinica. 5, 125-226 (1964).
Zorn, I., & A.W. Janssen. Vaginella tricuspidata sp. nov., a new holoplanktonic mollusc from the Late Oligocene of SW France and Hungary. Contributions to Tertiary and Quaternary Geology, 29(3-4), 61-71 (1993).
